# Supplementary material for: Multivalent Effect of Defect Engineered Ag2S/g-C3N4 3D Porous Floating Catalyst with Enhanced Contaminant Removal Efficiency
Source: Int J Environ Res Public Health. 2023 Jan 11;20(2):1357. doi: 10.3390/ijerph20021357 (PMC9859220; doi:10.3390/ijerph20021357)
Supplement: Supplementary file 1 [file ijerph-20-01357-s001.zip]

Archive with 1 entries (1 files):
- ijerph-2080935-supplementary.pdf
